# Supplementary material for: In Silico Screening of Natural Products Isolated from Mexican Herbal Medicines against COVID-19
Source: Biomolecules. 2021 Feb 4;11(2):216. doi: 10.3390/biom11020216 (PMC7913859; doi:10.3390/biom11020216)
Supplement: Supplementary file 1 [file biomolecules-11-00216-s001.zip]

Archive with 4 entries (4 files):
- Table 1S.csv
- Table_2S.csv
- Tabla_3S_Simulation_Conditions.docx
- Table_4S.docx
